# Supplementary material for: Cardiometabolic risks and atherosclerotic disease in ApoE knockout mice: Effect of spinal cord injury and Salsalate anti-inflammatory pharmacotherapy
Source: PLoS One. 2021 Feb 24;16(2):e0246601. doi: 10.1371/journal.pone.0246601 (PMC7904230; doi:10.1371/journal.pone.0246601)
Supplement: S1 Table — (XLSX) [file pone.0246601.s004.xlsx]

## Sheet: Summary Statistics
S1 Table. Regression analysis coefficient estimates and statistical tests: IL-1β, IL-6, TNFɑ, MCP-1, CCL-5, and integrated model.
β0 and β1 coefficient estimates are indicated. Correlation, F-statistic and p-values are indicated for model and coefficients.
Individual Regression:
Coefficients:	Estimate	Std. Error	t value	Pr(>|t|)
(Intercept)	0.397236	0.032527	12.213	< 2e-16 ***
IL-1b	0.014862	0.002622	5.669	2.98e-07 ***
Residual standard error: 0.205 on 70 DF
Multiple R-squared: 0.3146
Adjusted R-squared: 0.3049
F-statistic: 32.14 on 1 and 70 DF
(Intercept)	0.250106	0.043418	5.76	2.06e-07 ***
IL-6	0.039819	0.005502	7.237	4.61e-10 ***
Residual standard error: 0.1873 on 70 DF
Multiple R-squared: 0.428
Adjusted R-squared: 0.4198
F-statistic: 52.38 on 1 and 70 DF
(Intercept)	0.204909	0.0519572	3.944	0.000188 ***
TNFa	0.0034085	0.0005044	6.757	3.45e-09 ***
Residual standard error: 0.1926 on 70 DF
Multiple R-squared: 0.3948
Adjusted R-squared: 0.3861
F-statistic: 45.66 on 1 and 70 DF
(Intercept)	0.200456	0.0456162	4.394	3.87e-05 ***
MCP-1	0.0008314	0.0001049	7.927	2.49e-11 ***
Residual standard error: 0.1797 on 70 DF
Multiple R-squared: 0.4731
Adjusted R-squared: 0.4655
F-statistic: 62.84 on 1 and 70 DF
(Intercept)	0.0104505	0.0959328	0.109	0.914
CCL-5	0.0041129	0.0007479	5.5	5.84e-07 ***
Residual standard error: 0.2069 on 70 DF
Multiple R-squared: 0.3017
Adjusted R-squared: 0.2917
F-statistic: 30.25 on 1 and 70 DF
Multiple Regression:
Coefficients:	Estimate	Std. Error	t value	Pr(>|t|)
(Intercept)	0.122535	0.0827465	1.481	0.1434
IL-1b	0.0068571	0.0027102	2.53	0.0138 *
IL-6	0.0066206	0.0088708	0.746	0.4581
TNFa	0.0014441	0.0006391	2.26	0.0272 *
MCP-1	0.0002819	0.0001879	1.5	0.1383
CCL-5	0.0004339	0.0009412	0.461	0.6463
Residual standard error: 0.1661 on 66 DF
Multiple R-squared: 0.5758
Adjusted R-squared: 0.5437
F-statistic: 17.92 on 5 and 66 DF	p-value: 3.484e-11
Sign. codes: 0 ‘***’ 0.001 ‘**’ 0.01 ‘*’ 0.05 ‘.’ 0.1 ‘ ’ 1
