# Supplementary material for: Cardiometabolic risks and atherosclerotic disease in ApoE knockout mice: Effect of spinal cord injury and Salsalate anti-inflammatory pharmacotherapy
Source: PLoS One. 2021 Feb 24;16(2):e0246601. doi: 10.1371/journal.pone.0246601 (PMC7904230; doi:10.1371/journal.pone.0246601)
Supplement: S2 Table — (XLSX) [file pone.0246601.s005.xlsx]

## Sheet: Summary Statistics
Supp Table 2. Descriptive summary statistics for dependent variables: body mass, cholesterol, triglyceride, lesion area, IL-1β, IL-6, TNF⍺, MCP-1, and CCL-5.
Data include: number of values (n/group), max, min and range of values, mean ± standard deviation and standard error of the mean.
Body Mass
Descriptive Group	ApoE-/- (16)	ApoE-/- (20)	ApoE-/-SCI (20)	ApoE-/-SCI/sal (20)	ApoE-/- (24)	ApoE-/-SCI (24)	ApoE-/-SCI/sal (24)	ApoE-/- (28)	ApoE-/-SCI (28)	ApoE-/-SCI/sal (28)
Number of values	8	8	15	15	8	15	15	8	15	15
Minimum	24.66	23.37	22.97	23.47	26.29	24.79	24.96	29.15	27	27.9
Maximum	29.45	30.57	26.97	26.98	32.11	28.72	29	35.1	32.02	32.07
Range	4.79	7.2	4	3.51	5.82	3.93	4.04	5.95	5.02	4.17
Mean	26.24	27.75	25.3	25.4	29.34	26.93	26.83	32.46	29.09	29.61
Std. Deviation	1.622	2.817	1.308	0.8628	2.345	1.359	1.295	2.135	1.59	1.406
Std. Error of Mean	0.5735	0.9961	0.3378	0.2228	0.829	0.351	0.3345	0.7549	0.4106	0.363
Cholesterol
Descriptive Group	ApoE-/- (16)	ApoE-/- (20)	ApoE-/-SCI (20)	ApoE-/-SCI/sal (20)	ApoE-/- (24)	ApoE-/-SCI (24)	ApoE-/-SCI/sal (24)	ApoE-/- (28)	ApoE-/-SCI (28)	ApoE-/-SCI/sal (28)
Number of values	8	9	11	9	8	10	10	7	10	10
Minimum	284	270	334	335	350	380	391	440	448	408
Maximum	422	459	533	491	521	645	606	678	770	723
Range	138	189	199	156	171	265	215	238	322	315
Mean	359	381.3	402.9	388.7	414.5	516.2	475.7	577.1	599.8	585.3
Std. Deviation	47.12	64.25	61.75	47.27	53.48	102.9	70.96	74.34	101.4	105.7
Std. Error of Mean	16.66	21.42	18.62	15.76	18.91	32.55	22.44	28.1	32.06	33.42
Triglyceride
Descriptive Group	ApoE-/- (16)	ApoE-/- (20)	ApoE-/-SCI (20)	ApoE-/-SCI/sal (20)	ApoE-/- (24)	ApoE-/-SCI (24)	ApoE-/-SCI/sal (24)	ApoE-/- (28)	ApoE-/-SCI (28)	ApoE-/-SCI/sal (28)
Number of values	8	9	11	9	8	10	10	7	10	10
Minimum	111	119	109	112	123	137	112	178	202	198
Maximum	164	197	170	199	211	217	220	235	294	296
Range	53	78	61	87	88	80	108	57	92	98
Mean	140.9	147.4	148.5	139	161	169.5	169.5	210.3	241.2	241.8
Std. Deviation	20.62	27.1	17.71	28.25	32.99	31.44	38.37	24.4	40.91	38.64
Std. Error of Mean	7.289	9.034	5.34	9.416	11.66	9.942	12.13	9.224	12.94	12.22
Aortic Arch Lesion
Descriptive Group	ApoE-/- (16)	ApoE-/- (20)	ApoE-/-SCI (20)	ApoE-/-SCI/sal (20)	ApoE-/- (24)	ApoE-/-SCI (24)	ApoE-/-SCI/sal (24)	ApoE-/- (28)	ApoE-/-SCI (28)	ApoE-/-SCI/sal (28)
Number of values	8	8	9	13	7	7	8	7	6	6
Minimum	0.1448	0.2044	0.3145	0.2015	0.373	0.6899	0.252	0.3493	0.6113	0.641
Maximum	0.3162	0.3946	0.4379	0.6305	0.71	0.9682	0.6674	0.706	1.196	1.057
Range	0.1714	0.1902	0.1234	0.429	0.3369	0.2783	0.4154	0.3568	0.585	0.4164
Mean	0.2192	0.2902	0.3831	0.3721	0.5132	0.8067	0.4972	0.5082	0.921	0.7912
Std. Deviation	0.04906	0.06942	0.04298	0.1307	0.1176	0.1189	0.1587	0.116	0.2679	0.1507
Std. Error of Mean	0.01735	0.02454	0.01433	0.03625	0.04444	0.04495	0.0561	0.04385	0.1094	0.06154
IL-1β
Descriptive Group	ApoE-/- (16)	ApoE-/- (20)	ApoE-/-SCI (20)	ApoE-/-SCI/sal (20)	ApoE-/- (24)	ApoE-/-SCI (24)	ApoE-/-SCI/sal (24)	ApoE-/- (28)	ApoE-/-SCI (28)	ApoE-/-SCI/sal (28)
Number of values	6	8	8	9	7	10	8	7	8	8
Minimum	1.99	2.31	3.39	2.15	1.99	4.99	3.83	4.6	3.97	3.32
Maximum	8.13	5.85	7.69	5.85	9.37	12.5	11.63	18.12	54.71	40.87
Range	6.14	3.54	4.3	3.7	7.38	7.51	7.8	13.52	50.74	37.55
Mean	3.988	3.499	5.574	4.656	5.507	7.776	7.763	9.499	21.19	14.88
Std. Deviation	2.364	1.218	1.531	1.189	2.601	2.678	3.069	4.635	19.27	12.17
Std. Error of Mean	0.9651	0.4305	0.5412	0.3965	0.9829	0.8468	1.085	1.752	6.812	4.301
IL-6
Descriptive Group	ApoE-/- (16)	ApoE-/- (20)	ApoE-/-SCI (20)	ApoE-/-SCI/sal (20)	ApoE-/- (24)	ApoE-/-SCI (24)	ApoE-/-SCI/sal (24)	ApoE-/- (28)	ApoE-/-SCI (28)	ApoE-/-SCI/sal (28)
Number of values	7	7	8	9	7	10	8	7	8	8
Minimum	1.86	1.58	2.16	1.74	4.49	4.39	3.1	8.2	11.92	11.64
Maximum	5.23	7.15	5.23	8.49	8.39	10.51	13.28	14.35	15.18	14.48
Range	3.37	5.57	3.07	6.75	3.9	6.12	10.18	6.15	3.26	2.84
Mean	3.004	3.447	3.545	4.548	5.821	7.215	6.655	10.83	13.44	13.06
Std. Deviation	1.184	1.762	1.096	2.408	1.393	2.13	3.342	2.532	1.452	0.8649
Std. Error of Mean	0.4475	0.6661	0.3877	0.8027	0.5266	0.6736	1.181	0.957	0.5132	0.3058
TNF⍺
Descriptive Group	ApoE-/- (16)	ApoE-/- (20)	ApoE-/-SCI (20)	ApoE-/-SCI/sal (20)	ApoE-/- (24)	ApoE-/-SCI (24)	ApoE-/-SCI/sal (24)	ApoE-/- (28)	ApoE-/-SCI (28)	ApoE-/-SCI/sal (28)
Number of values	6	8	8	9	7	10	8	7	8	8
Minimum	30.58	34.99	65.38	14.95	39.97	71.12	32.46	91.02	113.8	115.2
Maximum	67.33	75.58	111.4	90.91	209.5	143.1	133.3	160.7	196.7	178.1
Range	36.75	40.59	46.03	75.96	169.6	71.99	100.8	69.69	82.94	62.91
Mean	48.31	54.61	85.69	57.3	88.99	93.8	79.26	134.8	148.5	148.8
Std. Deviation	13.05	13.15	16.97	26.3	57.23	22.1	28.1	27.69	25.99	27.12
Std. Error of Mean	5.327	4.649	5.998	8.768	21.63	6.989	9.934	10.46	9.187	9.588
MCP-1
Descriptive Group	ApoE-/- (16)	ApoE-/- (20)	ApoE-/-SCI (20)	ApoE-/-SCI/sal (20)	ApoE-/- (24)	ApoE-/-SCI (24)	ApoE-/-SCI/sal (24)	ApoE-/- (28)	ApoE-/-SCI (28)	ApoE-/-SCI/sal (28)
Number of values	6	8	8	9	7	10	8	7	8	8
Minimum	172.3	130.6	202.7	170.6	271.7	394.4	182.9	460	597.5	568
Maximum	249.7	299.8	299.8	311	377.3	521.9	443.9	695	1003	853
Range	77.39	169.2	97.07	140.4	105.6	127.5	260.9	235	405.4	284.9
Mean	200.2	231.7	255.8	217.2	312.9	447.9	343.8	542.7	789.9	696.7
Std. Deviation	33.04	57.39	40.57	45.69	34.11	48.84	79.43	95.34	150.3	86.6
Std. Error of Mean	13.49	20.29	14.34	15.23	12.89	15.44	28.08	36.03	53.15	30.62
CCL-5
Descriptive Group	ApoE-/- (16)	ApoE-/- (20)	ApoE-/-SCI (20)	ApoE-/-SCI/sal (20)	ApoE-/- (24)	ApoE-/-SCI (24)	ApoE-/-SCI/sal (24)	ApoE-/- (28)	ApoE-/-SCI (28)	ApoE-/-SCI/sal (28)
Number of values	6	8	8	9	7	10	8	7	8	8
Minimum	67.42	69.42	87.65	96.38	92.32	101.9	94.15	119.3	107.4	115.6
Maximum	101.5	154.8	117	124.2	137	144.4	179.8	184	235.1	198.4
Range	34.07	85.4	29.33	27.85	44.63	42.52	85.65	64.63	127.7	82.86
Mean	83.85	102.3	107.4	108.5	112.9	121.9	134.6	150	171.8	168.1
Std. Deviation	13.79	25.13	10.05	8.502	17.26	13.42	30.39	25.89	40.08	30.26
Std. Error of Mean	5.628	8.885	3.555	2.834	6.522	4.242	10.74	9.787	14.17	10.7
