# Supplementary material for: Cardiometabolic risks and atherosclerotic disease in ApoE knockout mice: Effect of spinal cord injury and Salsalate anti-inflammatory pharmacotherapy
Source: PLoS One. 2021 Feb 24;16(2):e0246601. doi: 10.1371/journal.pone.0246601 (PMC7904230; doi:10.1371/journal.pone.0246601)
Supplement: S3 Table — (XLSX) [file pone.0246601.s006.xlsx]

## Sheet: Normality
Supp Table 3. Shapiro Wilkes (W) normality test for dependent variables: body mass, cholesterol, triglyceride, lesion area, IL-1β, IL-6, TNF⍺, MCP-1, and CCL-5.
9 dependent variables at 4 timepoints and between 3 groups (90 total) indicate that 4 distributions do not pass normality (although other normality tests are passed):
Triglyceride, IL-1β, IL-1β [ApoE-/-SCI (28)]; TNF⍺ [ApoE-/- (24)] *however when considering entire variable distribution across all groups normality is achieved.
Body Mass
Shapiro Wilkes Group	ApoE-/- (16)	ApoE-/- (20)	ApoE-/-SCI (20)	ApoE-/-SCI/sal (20)	ApoE-/- (24)	ApoE-/-SCI (24)	ApoE-/-SCI/sal (24)	ApoE-/- (28)	ApoE-/-SCI (28)	ApoE-/-SCI/sal (28)
W	0.8797	0.8593	0.9275	0.9628	0.8955	0.919	0.9389	0.9485	0.8967	0.9075
P value	0.1872	0.1182	0.2504	0.7405	0.2633	0.1857	0.3689	0.6962	0.0846	0.1238
Passed normality test (alpha=0.05)?	Yes	Yes	Yes	Yes	Yes	Yes	Yes	Yes	Yes	Yes
P value summary	ns	ns	ns	ns	ns	ns	ns	ns	ns	ns
Cholesterol
Shapiro Wilkes Group	ApoE-/- (16)	ApoE-/- (20)	ApoE-/-SCI (20)	ApoE-/-SCI/sal (20)	ApoE-/- (24)	ApoE-/-SCI (24)	ApoE-/-SCI/sal (24)	ApoE-/- (28)	ApoE-/-SCI (28)	ApoE-/-SCI/sal (28)
W	0.9608	0.949	0.9096	0.8771	0.9242	0.8672	0.9198	0.9483	0.9635	0.9535
P value	0.8176	0.6792	0.2415	0.1464	0.4649	0.0926	0.3549	0.7145	0.8252	0.7099
Passed normality test (alpha=0.05)?	Yes	Yes	Yes	Yes	Yes	Yes	Yes	Yes	Yes	Yes
P value summary	ns	ns	ns	ns	ns	ns	ns	ns	ns	ns
Triglyceride
Shapiro Wilkes Group	ApoE-/- (16)	ApoE-/- (20)	ApoE-/-SCI (20)	ApoE-/-SCI/sal (20)	ApoE-/- (24)	ApoE-/-SCI (24)	ApoE-/-SCI/sal (24)	ApoE-/- (28)	ApoE-/-SCI (28)	ApoE-/-SCI/sal (28)
W	0.9054	0.8991	0.9273	0.8577	0.9088	0.8508	0.9085	0.8723	0.7786	0.848
P value	0.3231	0.2469	0.3845	0.0904	0.3454	0.0594	0.2712	0.1945	0.008	0.055
Passed normality test (alpha=0.05)?	Yes	Yes	Yes	Yes	Yes	Yes	Yes	Yes	No	Yes
P value summary	ns	ns	ns	ns	ns	ns	ns	ns	**	ns
Aortic Arch Lesion
Shapiro Wilkes Group	ApoE-/- (16)	ApoE-/- (20)	ApoE-/-SCI (20)	ApoE-/-SCI/sal (20)	ApoE-/- (24)	ApoE-/-SCI (24)	ApoE-/-SCI/sal (24)	ApoE-/- (28)	ApoE-/-SCI (28)	ApoE-/-SCI/sal (28)
W	0.9325	0.9438	0.9455	0.9496	0.9381	0.847	0.8921	0.9597	0.8505	0.8991
P value	0.5386	0.6484	0.641	0.5922	0.6214	0.1155	0.2448	0.8163	0.159	0.3689
Passed normality test (alpha=0.05)?	Yes	Yes	Yes	Yes	Yes	Yes	Yes	Yes	Yes	Yes
P value summary	ns	ns	ns	ns	ns	ns	ns	ns	ns	ns
IL-1β
Shapiro Wilkes Group	ApoE-/- (16)	ApoE-/- (20)	ApoE-/-SCI (20)	ApoE-/-SCI/sal (20)	ApoE-/- (24)	ApoE-/-SCI (24)	ApoE-/-SCI/sal (24)	ApoE-/- (28)	ApoE-/-SCI (28)	ApoE-/-SCI/sal (28)
W	0.8675	0.9028	0.9295	0.8857	0.9623	0.8672	0.8817	0.8795	0.8066	0.853
P value	0.2164	0.3062	0.5114	0.1801	0.8384	0.0927	0.1953	0.2241	0.0337	0.1021
Passed normality test (alpha=0.05)?	Yes	Yes	Yes	Yes	Yes	Yes	Yes	Yes	No	Yes
P value summary	ns	ns	ns	ns	ns	ns	ns	ns	*	ns
IL-6
Shapiro Wilkes Group	ApoE-/- (16)	ApoE-/- (20)	ApoE-/-SCI (20)	ApoE-/-SCI/sal (20)	ApoE-/- (24)	ApoE-/-SCI (24)	ApoE-/-SCI/sal (24)	ApoE-/- (28)	ApoE-/-SCI (28)	ApoE-/-SCI/sal (28)
W	0.895	0.7789	0.9296	0.846	0.8813	0.9198	0.9012	0.8845	0.8013	0.985
P value	0.3017	0.0252	0.5122	0.0674	0.2322	0.3554	0.2962	0.247	0.0295	0.9832
Passed normality test (alpha=0.05)?	Yes	No	Yes	Yes	Yes	Yes	Yes	Yes	No	Yes
P value summary	ns	*	ns	ns	ns	ns	ns	ns	*	ns
TNF⍺
Shapiro Wilkes Group	ApoE-/- (16)	ApoE-/- (20)	ApoE-/-SCI (20)	ApoE-/-SCI/sal (20)	ApoE-/- (24)	ApoE-/-SCI (24)	ApoE-/-SCI/sal (24)	ApoE-/- (28)	ApoE-/-SCI (28)	ApoE-/-SCI/sal (28)
W	0.97	0.9837	0.9168	0.9079	0.7848	0.8659	0.9217	0.8305	0.9537	0.8455
P value	0.8926	0.979	0.4042	0.3016	0.0289	0.0895	0.4437	0.0809	0.7482	0.0857
Passed normality test (alpha=0.05)?	Yes	Yes	Yes	Yes	No	Yes	Yes	Yes	Yes	Yes
P value summary	ns	ns	ns	ns	*	ns	ns	ns	ns	ns
MCP-1
Shapiro Wilkes Group	ApoE-/- (16)	ApoE-/- (20)	ApoE-/-SCI (20)	ApoE-/-SCI/sal (20)	ApoE-/- (24)	ApoE-/-SCI (24)	ApoE-/-SCI/sal (24)	ApoE-/- (28)	ApoE-/-SCI (28)	ApoE-/-SCI/sal (28)
W	0.8491	0.9414	0.8685	0.9012	0.9218	0.8891	0.9139	0.8557	0.9394	0.977
P value	0.1547	0.6252	0.1457	0.2588	0.4834	0.1656	0.3826	0.1384	0.6053	0.9468
Passed normality test (alpha=0.05)?	Yes	Yes	Yes	Yes	Yes	Yes	Yes	Yes	Yes	Yes
P value summary	ns	ns	ns	ns	ns	ns	ns	ns	ns	ns
CCL-5
Shapiro Wilkes Group	ApoE-/- (16)	ApoE-/- (20)	ApoE-/-SCI (20)	ApoE-/-SCI/sal (20)	ApoE-/- (24)	ApoE-/-SCI (24)	ApoE-/-SCI/sal (24)	ApoE-/- (28)	ApoE-/-SCI (28)	ApoE-/-SCI/sal (28)
W	0.8994	0.8996	0.8843	0.977	0.8872	0.9495	0.9424	0.8962	0.9721	0.8987
P value	0.3707	0.2866	0.2068	0.947	0.2605	0.6623	0.6344	0.3086	0.9139	0.2812
Passed normality test (alpha=0.05)?	Yes	Yes	Yes	Yes	Yes	Yes	Yes	Yes	Yes	Yes
P value summary	ns	ns	ns	ns	ns	ns	ns	ns	ns	ns
