# Supplementary material for: Cardiometabolic risks and atherosclerotic disease in ApoE knockout mice: Effect of spinal cord injury and Salsalate anti-inflammatory pharmacotherapy
Source: PLoS One. 2021 Feb 24;16(2):e0246601. doi: 10.1371/journal.pone.0246601 (PMC7904230; doi:10.1371/journal.pone.0246601)
Supplement: S4 Table — (XLSX) [file pone.0246601.s007.xlsx]

## Sheet: ANOVA
Supp Table 4. Analysis of Variance (ANOVA) table for dependent variables: body mass, cholesterol, triglyceride, lesion area, IL-1β, IL-6, TNF⍺, MCP-1, and CCL-5.
Main effects and interactions: 2-factor (Group [ApoE-/- vs. ApoE-/-SCI vs. ApoE-/-SCI/sal] by Time [week 16 vs. 20 vs. 24 vs. 28]) two-way ANOVA
followed by Tukey post hoc for multiple comparison.
Body Mass
	Df	Sum Sq	Mean Sq	F value	Pr(>F)
Age	3	362.9	120.96	47.364	< 2e-16 ***
Group	2	134.9	67.47	26.419	3.3e-10 ***
Age:Group	4	2.4	0.6	0.235	0.918
Residuals	118	301.4	2.55
Cholesterol
	Df	Sum Sq	Mean Sq	F value	Pr(>F)
Age	3	655482	218494	36.457	4.51e-15 ***
Group	2	31568	15784	2.634	0.0779 .
Age:Group	4	19257	4814	0.803	0.5266
Residuals	82	491441	5993
Triglyceride
	Df	Sum Sq	Mean Sq	F value	Pr(>F)
Age	3	128345	42782	43.733	<2e-16 ***
Group	2	2229	1115	1.14	0.325
Age:Group	4	3752	938	0.959	0.435
Residuals	82	80215	978
Aortic Arch Lesion
	Df	Sum Sq	Mean Sq	F value	Pr(>F)
Age	3	2.4846	0.8282	48.947	< 2e-16 ***
Group	2	0.6971	0.3486	20.6	9.66e-08 ***
Age:Group	4	0.3693	0.0923	5.457	0.000708 ***
Residuals	69	1.1675	0.0169
IL-1β
	Df	Sum Sq	Mean Sq	F value	Pr(>F)
Age	3	1659	553.1	9.538	2.37e-05 ***
Group	2	314	156.9	2.706	0.0739 .
Age:Group	4	243	60.8	1.048	0.389
Residuals	69	4001	58
IL-6
	Df	Sum Sq	Mean Sq	F value	Pr(>F)
Age	3	1040.3	346.8	88.09	<2e-16 ***
Group	2	31.4	15.7	3.989	0.0229 *
Age:Group	4	13.5	3.4	0.859	0.4932
Residuals	69	271.6	3.9
TNF⍺
	Df	Sum Sq	Mean Sq	F value	Pr(>F)
Age	3	92275	30758	39.552	5.49e-15 ***
Group	2	3929	1965	2.526	0.0873 .
Age:Group	4	2778	694	0.893	0.4729
Residuals	69	53659	778
MCP-1
	Df	Sum Sq	Mean Sq	F value	Pr(>F)
Age	3	2768343	922781	161.359	< 2e-16 ***
Group	2	216470	108235	18.926	2.8e-07 ***
Age:Group	4	108327	27082	4.736	0.00196 **
Residuals	69	394598	5719
CCL-5
	Df	Sum Sq	Mean Sq	F value	Pr(>F)
Age	3	53635	17878	32.29	3.73e-13 ***
Group	2	2816	1408	2.543	0.086 .
Age:Group	4	1156	289	0.522	0.72
Residuals	69	38204	554
